# Supplementary material for: In silico prediction of the metabolism of Blastocrithidia nonstop, a trypanosomatid with non-canonical genetic code
Source: BMC Genomics. 2024 Feb 16;25:184. doi: 10.1186/s12864-024-10094-8 (PMC10874023; doi:10.1186/s12864-024-10094-8)
Supplement: Supplementary file 2 — Additional file 2: Table S1. Glycosomes and glycolysis-related proteins. Table S2. Acidocalcisomes. Table S3. Mitochondrial translocation machinery. Table S4. OXPHOS subunits and ubiquinone synthesis. Table S5. Mitochondrial metabolism. Table S6. Amino acid metabolism. Table S7. Serine-driven 1C, folate, and biopterine metabolism. Table S8. Urea cycle. Table S9. Pyrimidine biosynthesis and purine salvage. Table S10. Synthesis of sugar nucleotides. Table S11. RNA interference. Table S12. Lipid metabolism. Table S13. Mevalonate and sterol synthesis. Table S14. Phospholipids and phospholipases. Table S15. Vitamins and cofactors. Table S16. Heme biosynthesis and iron uptake system. [file 12864_2024_10094_MOESM2_ESM.xlsx]

## Sheet: Cover
	In silico prediction of the metabolism of Blastocrithidia nonstop, trypanosomatid with non-canonical genetic code
	Fred R. Opperdoes1#, Kristína Záhonová2,3,4,5#, Ingrid Škodová-Sveráková2,4,6#, Ľubomíra Chmelová2, Julius Lukeš4,7, Vyacheslav Yurchenko2*
	1 de Duve Institute, Université catholique de Louvain, Brussels, Belgium
	2 Life Science Research Centre, Faculty of Science, University of Ostrava, Ostrava, Czechia
	3 Institute of Parasitology, Biology Centre, Czech Academy of Sciences, České Budějovice, Czechia
	4 Department of Parasitology, Faculty of Science, Charles University, BIOCEV, Vestec, Czechia
	5 Division of Infectious Diseases, Department of Medicine, University of Alberta, Edmonton, Canada
	6 Department of Biochemistry, Faculty of Natural Sciences, Comenius University, Bratislava, Slovakia
	7 Faculty of Science, University of South Bohemia, České Budějovice, Czechia
	# These authors contributed equally to this work.
	* Correspondent author (Vyacheslav.yurchenko@osu.cz)
	Supplementary Tables S1-S17
	Table S1. Glycosomes and glycolysis-related proteins.
	Table S2. Acidocalcisomes.
	Table S3. Mitochondrial translocation machinery.
	Table S4. OXPHOS subunits and ubiquinone synthesis.
	Table S5. Mitochondrial metabolism.
	Table S6. Amino acid metabolism.
	Table S7. Serine-driven 1C, folate, and biopterine metabolism.
	Table S8. Urea cycle.
	Table S9. Pyrimidine biosynthesis and purine salvage.
	Table S10. Synthesis of sugar nucleotides.
	Table S11. RNA interference.
	Table S12. Lipid metabolism.
	Table S13. Mevalonate and sterol synthesis.
	Table S14. Phospholipids and phospholipases.
	Table S15. Vitamins and cofactors.
	Table S16. Heme biosynthesis and iron uptake system.

## Sheet: Table S1
Table S1. Glycosomes and glycolysis-related proteins.
enzyme	reference	reference targeting	B. nonstop	B. nonstop targeting
Fructose-2,6-bisphosphatase	LmjF.26.0310		Bnon_05231
glyceraldehyde-3-phosphate dehydrogenase (cytosolic)	LmjF.36.2350		Bnon_07054
Phosphoglycerate kinase (PGKA P56 in T. brucei)	LmjF.20.0110		Bnon_01081
Phosphoglycerate kinase	CFAC1_230031900		Bnon_06920
Phosphoglycerate kinase (glycosomal)	TcCLB.511419.50		Bnon_01082
Glucose transporter	LmjF.36.6280		Bnon_03311
Maltase Glucoamylase (Alpha-glucosidase) (3.2.1.3) (Glucan 1,4-alpha-glucosidase)	LmjF.18.0090		No hit
sugar transporter-like protein	LmjF.18.0040	PTS1: GHY	Bnon_03650
Glucose transporter	LmjF.36.6280		Bnon_03311
Alanine aminotransferase	LmjF.12.0630		Bnon_03703
adenylate kinase, putative	LmjF.21.1250		Bnon_02724
adenylate kinase, putative	LmjF.21.1250		Bnon_00498	PTS1: SSL
adenylate kinase, putative	LmjF.21.1250		Bnon_02459
adenylate kinase, putative	LmjF.21.1250		Bnon_04046
glycerol-3-phosphate dehydrogenase, FAD dependent mitochondrial	LmjF.28.0240		Bnon_03205
Glucose transporter	LmjF.36.6280		Bnon_03311
dihydroxyacetone kinase (triose kinase)	LmjF.10.0420		Bnon_05421
sugar transporter-like	LmjF.24.0680		Bnon_01268
2,3-bisphosphoglycerate-independent phosphoglycerate mutase	LmjF.36.6650		Bnon_03269
phosphofructokinase	LmjF.29.2510	PTS1: SKV	Bnon_02629	PTS1: SKI
Alanine aminotransferase	LmjF.12.0630		Bnon_03703
Phosphoglycerate mutase-like (cofactor dependent)	LmjF.33.2110		Bnon_04361
phosphoglycerate mutase cofactor dependent-like	LmjF.08.0060		Bnon_02105
glucose-6-phosphate isomerase	LmjF.12.0530	PTS1: AHL	Bnon_03692	PTS1: SRL
glycerol-3-phosphate dehydrogenase, possible ER	LmjF.20.0430		Bnon_01116
glycosomal ABC transporter member 1 GAT1	LmjF.31.0540		Bnon_02270
ribokinase	LmjF.27.0420		Bnon_04982
xylulokinase	LmjF.36.0260		Bnon_06453	PTS1: SKL
L-ribulokinase	LmjF.36.0060		Bnon_06472	PTS1: SRM
D-lactate dehydrogenase-like (glycosomal)	LmjF.29.0280 | LmjF.27.2020	PTS1: AHL	Bnon_03777	PTS1: AHL
glycosomal malate dehydrogenase	LmjF.19.0710		Bnon_00410	PTS1: SHL
glucose-6-phosphate isomerase	LmjF.12.0530		Bnon_03692	PTS1: AHL

## Sheet: Table S2
Table S2. Acidocalcisomes.
enzyme	reference	B. nonstop
acidocalcisomal exopolyphosphatase	LmjF.01.0310	Bnon_03508
vacuolar-type Ca2+ -ATPase	LmjF.07.0630	Bnon_06299
acid phosphatase	LmjF.36.2470	Bnon_07041
acidocalcisomal pyrophosphatase	LmjF.11.0210	Bnon_06174
putative proton-translocating inorganic pyrophosphatase	LmjF.31.1220	Bnon_04311

## Sheet: Table S3
Table S3. Mitochondrial translocation machinery.
complex	subunit	reference	B.nonstop
ATOM	ATOM40	Tb927.9.9660	Bnon_02787
	ATOM14	Tb927.11.5600	Bnon_01243
	ATOM46	Tb927.11.7780	Bnon_03140
	ATOM69	Tb927.11.11460	Bnon_03019
	ATOM11	Tb927.10.11030	Bnon_05295
	ATOM12	Tb927.8.4380	Bnon_05377
	ATOM19	Tb927.9.10560	Bnon_02739
	pATOM36	Tb927.7.5700	Bnon_02432
SAM	Sam50	Tb927.3.4380	Bnon_02580
	Sam35	Tb927.8.6600	Bnon_01182
IMS import system	Erv1	Tb927.9.6060	Bnon_06841
small TIM chaperones	Tim9	Tb927.7.2200	Bnon_04410
	Tim10	Tb927.3.1600	Bnon_05577
	Tim8‐Tim13	Tb927.11.5390	Bnon_01265
	Tim11	Tb927.5.3340	Bnon_02082
	Tim13	Tb927.10.11520	Bnon_07144
	Tiny Tim‐like10	Tb927.4.3430	Bnon_07227
transmembrane components	Tim17/22	Tb927.11.13290	Bnon_06790
	Tim62	Tb927.8.1740	Bnon_05676
	ACAD7	Tb927.8.1420	Bnon_05697
	Tim42	Tb927.9.11220	Bnon_01558
	TimRhom I	Tb927.9.8260	Bnon_01949
	TimRhom II	Tb927.8.4150	Bnon_05400
	Tim50	Tb927.3.2110	Bnon_05531 | Bnon_05244
	Tim47	Tb927.1.1310	Ctg5_length_914768:697378-699012
	Tim21	Tb927.11.8800	Bnon_03078
OXA1 insertase	Oxa1	Tb927.11.6150	Bnon_06259
	Oxa1	Tb927.5.2030	Bnon_04713
	Oxa1	Tb927.9.10050	Bnon_02766
others	Imp2	Tb927.10.4590	Ctg55_length_366998:254132-254914
	Tim54	Tb927.6.2470	Bnon_00093
	mHsp70	Tb927.6.3740	Bnon_00221 | Bnon_00222
	Mge1	Tb927.6.2170	Bnon_00066
	Pam18	Tb927.8.3320	Bnon_00610
	Tim44	Tb927.7.4620	Bnon_01062
	Tim14/Pam16	Tb927.8.6310	Bnon_06081
	matrix processing peptidase alpha subunit	Tb927.2.4110	Bnon_06973
	matrix processing peptidase beta subunit	Tb927.9.4520	Bnon_03540
	Cpn10	Tb927.7.1320	Bnon_05206 | Bnon_05208
	Cpn60	Tb927.10.6400	Bnon_00565 | Bnon_00564
	Oct1	Tb927.10.9820	Bnon_05770

## Sheet: Table S4
Table S4. OXPHOS subunits and ubiquinone synthesis.
complex	protein	reference	B. nonstop	B. nonstop targeting
complex I (NADH:ubiquinone oxidoreductase)	tNDUFB1; NADH-ubiquinone oxidoreductase complex I, 21 kDa subunit, putative	Tb927.11.7390	Bnon_03204
	tNDUFB7; NADH dehydrogenase (ubiquinone) 1 beta subcomplex subunit, putative	Tb927.9.11660	Bnon_01534
	tNDUFB9; NADH-ubiquinone oxidoreductase B22 subunit	Tb927.11.15810	Bnon_01792	mito: MLRRSILLCSGGLK
	tNDUFB10; NADH dehydrogenase (ubiquinone) 1 beta subcomplex subunit, putative	Tb927.11.9930	Bnon_04788
	tNDUFB11; NADH:ubiquinone oxidoreductase, ESSS subunit, putative	Tb927.4.440	Bnon_02849
	tNDUFAB1; Acyl carrier protein, mitochondrial	Tb927.3.860	Bnon_06496
	tNDUFS5; Hsc70-interacting protein (Hip), putative	Tb927.3.5340	Bnon_05972
	tNDUFA6; NADH-ubiquinone oxidoreductase B14 subunit	Tb927.10.14860	Bnon_00364	mito: MLRRSLLHSALCCT
	tNDUFA8; hypothetical protein, conserved	Tb927.10.12930	Bnon_06724
	tNDUFA9; nadh-ubiquinone oxidoreductase 39 kda subunit	Tb927.10.13620	Bnon_06724
	tNDUFA13; NADH-ubiquinone oxidoreductase B16.6 subunit	Tb927.11.8910	Bnon_03033	mito: MFRSTLFCHVR
	tNDUFA12; hypothetical protein, conserved	Tb927.9.12680	Bnon_01475
	tNDUFA5; NADH-ubiquinone oxidoreductase B13 subunit	Tb927.10.4130	Bnon_04901
	tNDUFA2; NADH-ubiquinone oxidoreductase B8 subunit	Tb927.11.16870	Bnon_01844
	tNDUFS7; NADH dehydrogenase [ubiquinone] iron-sulfur protein 7, mitochondrial	Tb927.11.1320	Bnon_05004	mito: MLRFSKSFLQGR
	tNDUFS6; hypothetical protein, conserved	Tb927.6.4270	Bnon_00262
	tNDUFS1; NADH-ubiquinone oxidoreductase complex I subunit, putative	Tb927.10.12540	Bnon_06694	mito: MLHLSSCNNILS
	tNDUFV2; NADH dehydrogenase [ubiquinone] flavoprotein 2, mitochondrial	Tb927.7.6350	Bnon_06134
	tNDUFV1; NADH dehydrogenase [ubiquinone] flavoprotein 1, mitochondrial	Tb927.5.450	Bnon_03740	mito: MRQKGLVRST
complex II (succinate dehydrogenase)	SDH1; Succinate dehydrogenase [ubiquinone] flavoprotein subunit, mitochondrial	Tb927.8.6580	Bnon_01179	mito: MLRRTFTRLALSR
	SDH2N; succinate dehydrogenase iron-sulfur subunit	Tb927.8.3380	Bnon_00604	mito: MLRKVAPRPYKTMVR
	SDH2C; succinate dehydrogenase iron-sulfur subunit, putative	Tb927.9.5960	Bnon_06844
	SDH3; succinate dehydrogenase subunit 3	Tb927.6.4130	Bnon_00249
	SDH4, hypothetical protein	Tb927.10.11770	Bnon_07166
	SDH5, hypothetical protein	Tb927.3.3460	Bnon_05920
	SDH6; putative succinate dehydrogenase subunit	Tb927.8.5640	Bnon_04083	mito: MLRRHACSTAACVT
	SDH7, hypothetical protein	Tb927.6.2490	Bnon_00095	mito: MRRLACLASATALS
	SDH8; succinate dehydrogenase subunit	Tb927.2.4700	Bnon_03770
	SDH9; succinate dehydrogenase subunit	Tb927.10.3040	Bnon_00866	mito: MLRFTIVRRLGSPT
	SDH10, hypothetical protein	Tb927.5.510	Bnon_05583
	SDH11, hypothetical protein	Tb927.8.6890	Bnon_01201
	SDHcon; conserved protein	Tb927.7.3590	Bnon_00961
	DUF1674; Protein of unknown function (DUF1674), putative	Tb927.8.1490	Bnon_05690
complex III (ubiquinone:cytochrome c oxidoreductase)	CYC1; cytochrome c1, heme protein, mitochondrial, putative	Tb927.8.1890	Bnon_06549
	ISP; rieske iron-sulfur protein, mitochondrial precursor	Tb927.9.14160	Bnon_01338	mito: MFSRTALSLLHGTK
	CP1; mitochondrial processing peptidase, beta subunit, putative	Tb927.5.1060	Bnon_05103
	CP2; metallo-peptidase, Clan ME, Family M16	Tb927.11.3980	Bnon_00782	mito: MFFRVRFLLFFLLFR
	ubiquinol-cytochrome c reductase complex 14 kda protein	Tb927.10.4280	Bnon_04890
	cytochrome b-c1 complex subunit, putative	Tb927.11.16220	Bnon_01907
	cytochrome c	Tb927.8.5120	Ctg29_length_525938:363617-363955_RC
	ubiquinol-cytochrome c reductase, putative	Tb927.4.4990 | Tb927.8.7430	Bnon_04270
complex IV (cytochrome c oxidase)	COX4; cytochrome oxidase subunit IV	Tb927.1.4100	Bnon_03707	mito: MFMRCTAGS
	COX5; cytochrome oxidase subunit V	Tb927.9.3170	Bnon_03551
	COX6; cytochrome oxidase subunit VI	Tb927.10.280	Bnon_06661
	COX7; cytochrome oxidase subunit VII	Tb927.3.1410	Bnon_02019
	COX8; cytochrome oxidase subunit VIII	Tb927.4.4620	Bnon_04288
	COX9; cytochrome oxidase subunit IX, putative	Tb927.10.8320	Bnon_03230	mito: MLRSALTVSRRT
	COX10; cytochrome oxidase subunit X	Tb927.11.13125 | Tb927.11.13140	Bnon_00715
	cytochrome c oxidase assembly protein COX11, putative	Tb927.10.3120	Bnon_03807	mito: MRRIFSCVRHS
	cytochrome c oxidase assembly protein Cox17, putative	Tb927.3.2650	Bnon_05618
	cytochrome c oxidase assembly protein COX19, putative	Tb927.10.15790	Bnon_00445
	cytochrome c oxidase assembly factor, putative	Tb927.9.8680	Bnon_01974
	cytochrome oxidase assembly protein, putative	Tb927.11.11950	Bnon_02977
	electron transport protein SCO1/2, putative	Tb927.1.1580	Bnon_01141
	electron transport protein SCO1/SCO2, putative	Tb927.9.2450	Bnon_03577	mito: MFRYCCSISECMS
	P27 protein, putative	Tb11.0400	Bnon_03135
	kinetoplast polyadenylation/uridylation factor 1	Tb927.2.3180	Bnon_03653
	protoheme IX farnesyltransferase, putative	Tb927.5.1310	Bnon_00579	mito: MFSPSRVARVS
	methyltransferase domain containing protein, putative	Tb927.9.14200	Bnon_01340
	SURF1 family, putative	Tb927.11.4680	Bnon_00838
	60Kd inner membrane protein, putative	Tb927.11.6150	Bnon_06259
	hypothetical protein, conserved	Tb927.4.4100	Bnon_02275
	hypothetical protein, conserved	Tb927.7.6990	Bnon_03929
	hypothetical protein, conserved	Tb927.9.10470	Bnon_02748
	hypothetical protein, conserved	Tb927.9.10520	Bnon_02743
	hypothetical protein, conserved	Tb927.10.4880	Bnon_06432
	hypothetical protein, conserved	Tb927.10.5220	Bnon_06399
	hypothetical protein, conserved	Tb927.11.2010	Bnon_05058
	hypothetical protein, conserved	Tb927.11.10140	Bnon_04765
complex V (FoF1 ATPase)	ATP synthase F1, alpha subunit	Tb927.7.7420 | Tb927.7.7430	Bnon_03966	mito: MRRFGSKFASGLAS
	ATP synthase subunit beta, mitochondrial	Tb927.3.1380	Bnon_02015	mito: MLTRFRSAVLRGAVS
	ATP synthase F1 subunit gamma protein, putative	Tb927.10.180	Bnon_06668
	mitochondrial ATP synthase delta chain	Tb927.6.4990	Bnon_00326	mito: MFRTFGRRLVSCT
	mitochondrial ATP synthase epsilon chain	Tb927.10.5050	Ctg55_length_366998:150717-150935_RC
	ATP synthase F1 subunit p18, mitochondrial	Tb927.5.1710	Bnon_02300
	mitochondrial ATP synthase subunit c	Tb927.11.5280 | Tb927.10.1570 | Tb927.7.1470	Bnon_05219 | Bnon_02334 | Bnon_06616
	OSCP; mitochondrial ATP synthase subunit 5	Tb927.10.8030	Bnon_03258	mito: MFRRLSSSAR
	ATP synthase inhibitor TbIF1	Tb927.10.2970	Bnon_02503	mito: MRRLSR
ubiquionone synthesis	(EC 1.1.1.237); malate dehydrogenase/alpha-hydroxy acid dehydrogenase acting as hydroxyphenylpyruvate reductase	Tb927.11.11250	Bnon_02964
	(EC 2.6.1.5); tyrosine aminotransferase	none	Bnon_07053
	(EC 2.6.1.5); asparte aminotransferase acting on tyrosine	Tb927.10.3660	Bnon_04944
	(EC 6.2.1.12); 4-coumarate--CoA ligase/fatty acyl-CoA synthase	Tb927.9.4200 | Tb927.9.4210 | Tb927.9.4230	Bnon_03527
	(EC 3.1.2.23); 4-hydroxybenzoyl-CoA thioesterase; UbiC: chorismate lyase	none	none
	UbiA/Coq2 (EC 2.5.1.39); 4-hydroxybenzoate polyprenyltransferase	Tb927.11.9360	Bnon_03103
	UbiB; ubiquinone biosynthesis protein (ABC1 family protein kinase)	Tb927.10.8730 | Tb927.8.4000	Bnon_03327
	UbiD/UbiX; 3-octaprenyl-4-hydroxybenzoate carboxy-lyase	none	none
	UbiE/Coq5 (EC 2.1.1.201); ubiquinone biosynthesis methyltransferase/2-methoxy-6-polyprenyl-1,4-benzoquinol methylase	Tb927.11.10510	No hit
	UbiF/Coq7; 2-octaprenyl-3-methyl-6-methoxy-1,4-benzoquinol hydroxylase/ ubiquinone biosynthesis monooxygenase	Tb927.3.4890	No hit
	UbiG/Coq3(EC 2.1.1.64/EC 2.1.1.114); 3-demethylubiquinol 3-O-methyltransferase/hexaprenyldihydroxybenzoate methyltransferase	Tb927.9.10580	No hit
	UbiG (EC 2.1.1.222); 2-polyprenyl-6-hydroxyphenyl methylase	Tb927.9.10580	No hit
	UbiH/Coq6; 2-octaprenyl-6-methoxyphenol hydroxylase/monooxygenase	Tb927.7.5820	No hit
	rquA; rhodoquinone biosynthesis methyltransferase	none	none
	solanesyl-diphosphate synthase/farnesyl pyrophosphate synthase	Tb927.9.5890	No hit

## Sheet: Table S5
Table S5. Mitochondrial metabolism.
enzyme	reference	B. nonstop	B. nonstop targeting
ACPM|SDAP Acyl carrier protein	LmjF.27.0290	Bnon_06496
aldehyde dehydrogenase, mitochondrial precursor (10-formyl-THF dehydrogenase-like)	LmjF.25.1120	Bnon_02020	mito: MLRFSTLLLT
Alternative NADH dehydrogenase, putative (rotenone insensitive)	LmjF.36.5380	No hit
alternative oxidase	Tb927.10.7090	No hit
delta-1-pyrroline-5-carboxylate dehydrogenase, putative	LmjF.03.0200	Bnon_03815	mito: MFRQSYLLAYALLR
electron transfer flavoprotein, putative	LmjF.25.0120	Bnon_03420	mito: MHCTALSLLR
electron transfer flavoprotein-ubiquinone oxidoreductase	LmjF.07.0600	Bnon_06303	mito: MLSCSHCCRKAFR
electron-transfer-flavoprotein, alpha polypeptide	LmjF.28.1140	Bnon_03121	mito: MLRKCASLLGK
glutamate dehydrogenase (NAD)	LmjF.15.1010	Bnon_06846	mito: MRRFNYRLMRNSIS
glycerol-3-phosphate dehydrogenase, possible ER	LmjF.20.0430	Bnon_01116
isocitrate dehydrogenase (cytosolic or glycosomal)	LmjF.33.2550	No hit
mitochondrial carrier protein-like protein (2-oxoglutarate/malate carrier or dicarboxylate carrier )	LmjF.18.1290	Bnon_06717
mitochondrial DNA-directed RNA polymerase, probable	LmjF.24.1150	Bnon_01226	mito: MHKLQRLACAT
mitochondrial processing peptidase alpha subunit, putative	LmjF.33.2610	Bnon_06973	mito: MLRRCNWCRAIAET
monocarboxylate transporter,	LmjF.05.0480	Bnon_03968
processing peptidase beta subunit, mitochondrial, putative	LmjF.35.1380	Bnon_05103
pyrroline-5-carboxylate reductase	LmjF.13.1680	Bnon_02116
pyruvate dehydrogenase (lipoamide) kinase,	LmjF.24.0010	Bnon_01323	mito: MLKRCTFLFTLSLR
ycf45 chloroplast homologue	LmjF.30.2080	Bnon_00183
malate dehydrogenase	LmjF.34.0130	Bnon_02461
malate dehydrogenase	LmjF.34.0150	Bnon_02463
malate dehydrogenase	LmjF.34.0160	Bnon_02464
NADP-malic enzyme, mitochondrial	LmjF.24.0770	Bnon_01260
PL2| UMP8 |Gamma carbonic dehydratase|plant2	LmjF.11.0030	Bnon_06159	mito: MLRSKVNKMLT
PL6| Adrenodoxin | ferredoxin|plant6	LmjF.31.2480	Bnon_04262
mitochondrial phosphate transporter carrier	LmjF.35.4430	Bnon_02755

## Sheet: Table S6
Table S6. Amino acid metabolism.
pathway	enzyme	reference	B. nonstop
	1,2-dihydroxy-3-keto-5-methylthiopentene dioxygenase or spontaneous	LmjF.34.4600	Bnon_02840
	2-amino-3-ketobutyrate coenzyme A ligase/glycine acetyltransferase	none	none
	2-oxoisovalerate dehydrogenase beta subunit, mitochondrial precursor, putative	LmjF.35.0050	Bnon_04885
	3-hydroxyisobutyryl-coenzyme a hydrolase-like protein	LmjF.32.3680	Bnon_01884
	3-methylcrotonoyl-coa carboxylase beta subunit-like	LmjF.11.0590	Bnon_03182
	5-methyltetrahydropteroyltriglutamate-homocysteine methyltransferase	LmjF.31.0010	No hit
	acetylornithine deacetylase, probable	LmjF.29.1570	Bnon_05859
	Acireductone synthase/ enolase-phosphatase E1 (bifunctional)	LmjF.36.5910	Bnon_03345
	acyl-coa dehydrogenase (long-chain specific)|isovaleryl-coA dehydrogenase	LmjF.27.0930	Bnon_01446
	acyl-coa dehydrogenase (short/branched chain specific)	LmjF.35.2730	Bnon_01446
	adenosylhomocysteinase	LmjF.36.3910	Bnon_03310
	agmatinase-like protein	LmjF.23.0070	Bnon_06352
	Alanine aminotransferase	LmjF.12.0630	Bnon_03703
	alanine racemase, putative	LmjF.23.1480	Bnon_00582
	arginase, putative	LmjF.35.1480	No hit
	arginine kinase	Baya_113_0130	Bnon_06831
	argininosuccinate synthase	LmjF.23.0260	No hit
	aromatic aldehyde dehydrogenase, mitochondrial precursor (10-formyl-THF dehydrogenase-like)	LmjF.25.1120	Bnon_02020
	aromatic L-alpha-hydroxyacid dehydrogenase	LmjF.28.2860	Bnon_02964
	asparaginase-like protein|similar to	LmjF.36.4430	Bnon_05768
	Asparaginase, putative	LmjF.15.0390	Bnon_02292
	asparagine synthetase a (aspartate ammonia ligase)	LmjF.26.0830	Bnon_05189
	aspartate aminotransferase, putative(narrow specificity) mitochondrial	LmjF.24.0370	Bnon_04944
	branched-chain alpha-keto acid decarboxylase E1 beta subunit	LmjF.35.0050	Bnon_04885
	branched-chain amino acid aminotransferase, putative	LmjF.27.2040	Bnon_03774
	cystathionine beta-lyase	LmjF.14.0460	Bnon_01490
	cystathionine beta-synthase, probable	LmjF.17.0250	Bnon_06136
	cystathionine gamma-lyase	LmjF.35.3230	Bnon_01490
	cysteine desulfurase, mitochondrial precursor, putative (cystathionine gamma-lyase)	LmjF.27.1060	Bnon_05030
	cysteine synthase	LmjF.36.3590	Bnon_04794
	D-3-phosphoglycerate dehydrogenase	LmjF.03.0030	No hit
	delta-1-pyrroline-5-carboxylate dehydrogenase, putative	LmjF.03.0200	Bnon_03815
	deoxyhypusine hydroxylase (DOHH)	LmjF.26.1910	Bnon_03573
	deoxyhypusine synthase	LmjF.34.0330	Bnon_02481
	diaminopimelate decarboxylase	CFAC1_160015600	No hit
	diaminopimelate epimerase	CFAC1_300006500	No hit
	dipeptidase	LmjF.31.1890	Bnon_04218
	formamidase | nit 2 protein, putative | formamide hydrolase, omega amidase	LmjF.26.2280	Bnon_03865
	gamma-glutamyl phosphate reductase-like protein	LmjF.02.0650	Ctg34_length_306897:260220-261536
	glutamate dehydrogenase (NAD)	LmjF.15.1010	Bnon_06846
	glutamate dehydrogenase (NADP), putative	LmjF.28.2910	Bnon_02959
	glutamine synthetase, putative	LmjF.06.0370	Bnon_02364
	histidine ammonia-lyase	Para_2793	No hit
	homocysteine s-methyltransferase	LmjF.36.6310	Bnon_03308
	homoserine dehydrogenase-like	LmjF.07.0260	No hit
	homoserine kinase	LmjF.30.3080	Bnon_00274
	hydroxymethylglutaryl-CoA lyase	Para_892	No hit
	hydroxymethylglutaryl-CoA synthase	LmjF.24.2110	Bnon_06104
	imidazolonepropionase	Para_6958	No hit
	Indole-3-pyruvate decarboxylase | phenylpyruvate decarboxylase	LmjF.34.3250	Bnon_02883
	kynureninase, possible	LmjF.26.2240	Ctg25_length_196125:162877-164277_RC
	Kynurenine--oxoglutarate transaminase	LmjF.33.1330	Bnon_07120
	L-threonine 3-dehydrogenase	Tb927.6.2790	No hit
	lysine decarboxylase	LmjF.17.0735	Bnon_04719
	mercaptopyruvate sulfurtransferase	LmjF.05.0970	Bnon_05588
	methionine synthase reductase, mitochondrial precursor-like	LmjF.36.4720	Bnon_03112
	Methylmalonyl-CoA epimerase (racemase), mitochondrial	LmjF.26.0020	Bnon_05255
	methylmalonyl-coenzyme a mutase, putative|	LmjF.27.0300	Bnon_04971
	methylthioadenosine phosphorylase	LmjF.05.0830	Bnon_03933
	methylthioribose-1-phosphate isomerase|translation initiation factor 2 subunit	LmjF.36.4930	Bnon_05808
	methylthioribulose-1-phosphate dehydratase/enolase-phosphatase E1 (bifunctional)	LmjF.28.1840	Bnon_03052
	n-acetyl-glutamate semialdehyde dehydrogenase, probable	LmjF.31.2450	No hit
	phenylalanine-4-hydroxylase, putative	LmjF.28.1280	No hit
	polyamine transporter	LmjF.35.4410	Bnon_02754
	proline oxidase, putative, proline dehydrogenase	LmjF.26.1610	Bnon_05120
	Proline racemase, putative	Tc00.1047053506795.80	No hit
	propionyl-coa carboxylase beta chain, putative	LmjF.28.0490	Bnon_03182
	putative gamma-glutamyl kinase, probable	LmjF.26.2710	No hit
	putative threonine dehydratase	LmjF.06.0730	No hit
	pyrroline-5-carboxylate reductase	LmjF.13.1680	Bnon_02116
	QDPR||quinonoid dihydropteridine reductase (7 copies)	LmjF.34.4510	No hit
	S-adenosylhomocysteine hydrolase, putative	LmjF.36.3910	Bnon_03310
	S-adenosylmethionine decarboxylase (catalytic subunit)	LmjF.30.3110	Bnon_00277
	S-adenosylmethionine decarboxylase (regulatory subunit, prozyme)	LmjF.34.3120	Bnon_04549
	S-adenosylmethionine synthase or methionine adenosyltransferase	LmjF.30.3520	Bnon_00335
	serine acetyltransferase	LmjF.34.2850	Bnon_04568
	spermidine/spermine synthase	CFAC1_030014700	Bnon_01928
	succinyl-diaminopimelate desuccinylase-like protein | peptidase	LmjF.31.2020	Bnon_04218
	Threonine aldolase (low specificity)	LmjF.01.0480	Bnon_03528
	Threonine synthase-like	LmjF.14.0350	Bnon_01040
	tyrosine aminotransferase, putative	LmjF.36.2360	Bnon_07053
	urocanate hydratase	Para_5550	No hit
methionine recycling	S-adenosylmethionine synthase or methionine adenosyltransferase	LmjF.30.3520	Bnon_00335
	S-adenosylmethionine decarboxylase (catalytic subunit)	LmjF.30.3110	Bnon_00277
	S-adenosylmethionine decarboxylase (regulatory subunit, prozyme)	LmjF.30.3120	Bnon_00278
	spermidine/spermine synthase	LmjF.04.0580	Bnon_01928
	methylthioadenosine phosphorylase	LmjF.05.0830	Bnon_03933
	S-methylthioribose kinase	CFAC1_280016900	Bnon_05332
	methylthioribose-1-phosphate isomerase|translation initiation factor 2 subunit	LmjF.36.4930	Bnon_05808
	methylthioribulose-1-phosphate dehydratase/enolase-phosphatase E1 (bifunctional)	LmjF.28.1840	Bnon_03052
	Acireductone synthase/ enolase-phosphatase E1 (bifunctional)	LmjF.36.5910	Bnon_03345
	1,2-dihydroxy-3-keto-5-methylthiopentene dioxygenase or spontaneous	LmjF.34.4600	Bnon_02840
	aspartate aminotransferase, putative broad specificity (methionine transaminase)	LmjF.35.0820	Bnon_04944

## Sheet: Table S7
Table S7. Serine-driven 1C, folate, and biopterine metabolism.
complex/pathway	protein	reference	reference targeting	B. nonstop	B. nonstop targeting
glycine cleavage system	glycine cleavage system, P protein	LmjF.26.0030	mito: MLRRLLRVHGVPAPAGLARY	Bnon_05254	mito: MLRRLLHT
	glycine cleavage system, H protein	LmjF.35.4720	-	Bnon_02777	mito: MRRFATSS
	glycine cleavage system, T protein	LmjF.36.3800 | LmjF.36.3810	-	Bnon_05714	mito: MRRSYLYLQLAASAS
	glycine cleavage system, L protein	LmjF.31.2650	-	Bnon_04278	mito: MFSATVWVRF
	serine hydroxymethyltransferase, mitochondrial	LmjF.28.2370	-	Bnon_00967	mito: MFALTYITRSILPIITAQCLCTHTLRLSRFTTHSSCSSHSFIPPLLTVR
	serine hydroxymethyltransferase, cytosolic	LmjF.14.1320	-	-	-
1C metabolism	L-threonine 3-dehydrogenase	Tb927.6.2790	mito: MFCFSRFALCAAAPRVLVTGALGQIGTDLSLALRDKF	-	-
	Glycine-C-acetyl transferase; GCAT	Tb927.8.6060	mito: MFRTVPRYVSSMLREAAAAQL	-	-
	Dihydrofolate reductase-thymidylate synthase; DHFR-TS	Tb927.7.5480	mito: MLSLTRILRKKIPVHELAGKISRPPLRPF	Bnon_02411	-
	C-1-tetrahydrofolate synthase; MTHFD2/L	Tb927.7.1600	-	Bnon_05230	-
	Methionyl-tRNA formyltransferase; MTFMT	Tb927.11.15470	mito: MRQCISRCGHSVARACFWSHISSFLVNRRSR	Bnon_01762	-
	Folylpolyglutamate synthase; FPGS	Tb927.10.7520	-	Bnon_07032	-
methionine synthesis	Thiopurine S-methyltransferase; TPMT	Tb927.5.3000	-	Bnon_07245	-
	5-methyltetrahydropteroyltriglutamate-homocysteineS-methyltransferase; MetE	TB927.8.2610	-	-	-
	Methionyl-tRNA synthetase; MetRS	Tb927.10.1500	-	Bnon_02675	-
folate/biopterin metabolism	QDPR, quinonoid dihydropteridine reductase	LmjF.34.4450		No hit
	FTHS (c-1-tetrahydrofolate synthase, cytoplasmic, putative)	LmjF.30.2600		Bnon_00227
	aldehyde dehydrogenase, mitochondrial precursor (10-formyl-THF dehydrogenase-like)	LmjF.25.1120		Bnon_02020
	iMS, methionine synthase, cobalamin independent	LmjF.31.0010		No hit
	dMS, methionine synthase, (5-methyltetrahydropteroyltriglutamate-homocysteine methyltransferase, cobalamin dependent	LmjF.07.0090		No hit
	MTR, methylenetetrahydrofolate reductase, putative	LmjF.36.6390		No hit
	PCD, pterin-4-alpha-carbinolamine dehydratase, putative	LmjF.11.0220		Bnon_06176
	PTR1, pteridine reductase	LmjF.23.0270		No hit
	PAH, biopterin-dependent phenylalanine-4-hydroxylase , putative	LmjF.28.1280		No hit
	pteridine transporters	LmjF.06.1260		Bnon_05420 | Bnon_00948 | Bnon_05423 | Bnon_05422 | Bnon_05843 | Bnon_05419
	nucleoside (thymidine) transporters	LmjF.15.1240		Bnon_06855 | Bnon_06210 | Bnon_06211 | Bnon_00556 | Bnon_00748 | Bnon_06209 | Bnon_03175

## Sheet: Table S8
Table S8. Urea cycle.
enzyme	reference	B. nonstop	B. nonstop targeting
argininosuccinate synthase	LmjF.23.0260	No hit
argininosuccinate lyase	CFAC1_150009200	No hit
arginase, putative	LmjF.35.1480	No hit
ornithine decarboxylase, probable	LmjF.12.0280	Bnon_03675	mito: MKLSSVSHYWQQEK
arginine decarboxylase	none	none
ornithine transcarbamoylase	none	Bnon_04085 ?

## Sheet: Table S9
Table S9. Pyrimidine biosynthesis and purine salvage.
pathway	enzyme	reference	B. nonstop	B. nonstop targeting
pyrimidine biosynthesis	PYR1; carbamoyl-phosphate synthase	LmjF.16.0590	Bnon_04088
	PYR3; dihydroorotase	LmjF.16.0580	Bnon_04087
	PYR6/5; orotidine-5-phosphate decarboxylase/orota	LmjF.16.0550	Bnon_04086	PTS1: SKL
	PYR2; aspartate carbamoyltransferase	LmjF.16.0540	Bnon_04085
	PYR4; dihydroorotate dehydrogenase	LmjF.16.0530	Bnon_04084
purine salvage	Adenine phosphoribosyl transferase	LmjF.26.0140	Bnon_05247	PTS1: SKV
	Adenosine kinase, putative	LmjF.30.0880	Bnon_00082
	adenylate kinase, putative	LmjF.36.1360	Bnon_00498	PTS1: SSL
	adenylosuccinate lyase	LmjF.04.0460	Bnon_01917
	adenylosuccinate synthetase	LmjF.13.1190	Bnon_00750
	AMP deaminase	LmjF.13.0980	Bnon_00769	PTS1: AHL
	GMP reductase	LmjF.17.0725	Bnon_04718	PTS1: SKL
	GMP synthase	LmjF.22.0110	Bnon_04088
	ribokinase	LmjF.27.0420	Bnon_04982
	hypoxanthine-guanine phosphoribosyltransferase hgprt	LmjF.21.0845	Bnon_02683	PTS1: SKL
	inosine-5'-monophosphate dehydrogenase IMPdh	LmjF.19.1560	Bnon_06332	PTS1: SKL
	Inosine-adenosine-guanosine-nucleosidehydrolase |IAGNH	LmjF.29.2800	Bnon_02657
	phosphoribosylpyrophosphate synthetase prpps	LmjF.08.1130	Bnon_04378	mito: MLSPRTGTSSTST
	pyruvate : phosphate dikinase PPDK	LmjF.11.1000	Bnon_06246
	Ribonucleoside-diphosphate reductase (ribonucleotide reductase)	LmjF.28.0890	Bnon_03144
	ribose-phosphate diphosphokinase	LmjF.33.1930	Bnon_04378
	xanthine phosphoribosyltransferase	LmjF.21.0850	Bnon_02684	PTS1: AKL

[truncated: 7 more sheets: Table S10, Table S11, Table S12, Table S13, Table S14, Table S15, Table S16]
